# Supplementary material for: The Interaction Between CRHBP and FKBP5 Genes and Childhood Trauma Increases the Risk of Suicide Attempt in Patients with Schizophrenia and Bipolar Disorder
Source: Brain Sci. 2025 Nov 14;15(11):1224. doi: 10.3390/brainsci15111224 (PMC12650206; doi:10.3390/brainsci15111224)
Supplement: Supplementary file 1 [file brainsci-15-01224-s001.zip]

Archive with 1 entries (1 files):
- brainsci-3964180-supplementary.pdf
